# Supplementary material for: Annatto Oil Loaded Nanostructured Lipid Carriers: A Potential New Treatment for Cutaneous Leishmaniasis
Source: Pharmaceutics. 2021 Nov 11;13(11):1912. doi: 10.3390/pharmaceutics13111912 (PMC8618414; doi:10.3390/pharmaceutics13111912)
Supplement: Supplementary file 1 [file pharmaceutics-13-01912-s001.zip]

Archive with 1 entries (1 files):
- pharmaceutics-1358361-supplementary.pdf
